# Supplementary material for: Impact of Perceived Stress and Immune Status on Decision-Making Abilities during COVID-19 Pandemic Lockdown
Source: Behav Sci (Basel). 2021 Dec 2;11(12):167. doi: 10.3390/bs11120167 (PMC8698277; doi:10.3390/bs11120167)
Supplement: Supplementary file 1 [file behavsci-11-00167-s001.zip]

Archive with 1 entries (1 files):
- behavsci-1398865-supplementary.pdf
